# Supplementary material for: Neu3 Sialidase Activates the RISK Cardioprotective Signaling Pathway during Ischemia and Reperfusion Injury (IRI)
Source: Int J Mol Sci. 2022 May 29;23(11):6090. doi: 10.3390/ijms23116090 (PMC9181429; doi:10.3390/ijms23116090)
Supplement: Supplementary file 1 [file ijms-23-06090-s001.zip]

Archive with 1 entries (1 files):
- ijms-1624534-supplementary.pdf
